# Supplementary material for: The intra-mitochondrial O-GlcNAcylation system rapidly modulates OXPHOS function and ROS release in the heart
Source: Commun Biol. 2022 Apr 12;5:349. doi: 10.1038/s42003-022-03282-3 (PMC9005719; doi:10.1038/s42003-022-03282-3)
Supplement: Supplementary file 3 — Supplementary Data 1 [file 42003_2022_3282_MOESM3_ESM.xlsx]

## Sheet: Supp data 1
Fig 2c-d	Proteomics data have been deposited to the ProteomeXchange Consortium via the PRIDE partner repository with the dataset identifier PXD026495
Fig 2a	Inner membrane	125
	Matrix	129
	Outer membrane	21
	Intermembrane	8
	Mitochondrial unknown	20
	Multiple cellular locations	109
Fig 2b	Proteins with known mito localization	347
	Proteins with predicted mitochondrial localization	65
	Non-mitochondrial protein	291
	No data	132
Fig 5a	Unique to 1	53
	Common to 1&2	188
	Common to 1&2 (FC>1.2)	171
Fig 5c	Ubiquinone synthesis	0
	Purine metab.	0
	Mitochondrial fusion	0
	Redox activity	0
	Prot. import/folding	1
	Mito. translation	1
	ROS metab.	2
	AA metab.	3
	Permeability transition	5
	TCA cycle/Pyr metab.	7
	Fat metab.	17
	Oxphos	25
Fig 6c	Control	NButGT
	1	4.61586
	1	3.53125
	1	4.08895
Fig 6d	Control	NButGT
	1	1.36056
	1	1.26669
	1	1.4769
Fig 6g	Control	NButGT
	1	1.75999
	1	2.69509
	1	1.11375
	1	2.65828
Fig 6h	Control	NButGT
	1	1.05171
	1	1.14834
	1	1.0253
	1	1.09249
Fig 7c		Control												NButGT
	sample	1_1	1_2	1_3	2_1	2_2	2_3	2_4	2_5	3_1	3_2	3_3	3_4	1_1	1_2	1_3	2_1	2_2	2_3	2_4	2_5	3_1	3_2	3_3	3_4
	St. 2 Pyr-Mal	12.6	15.72	11.74	37.02	33.1	15.33	70.56	32.4	30.66	33.3	9.14	50.35	11.2	16.46	27.68	37.87	44.5	59.1	75.008	56.16	50.84	15.3	13.98	1.46
	ADP	54.78	58	69.94	66.04	57.25	51.6	128.6	80.72	60.58	140.02	123	154.43	78.34	48.12	114.58	81.39	102.5	79.99	162.048	172.16	92.62	206.56	231.64	159.78
Fig 7d	ADP Control	ADP NButGT
1_1	54.78	78.34
1_2	58	48.12
1_3	69.94	114.58
2_1	66.04	81.39
2_2	57.25	102.5
2_3	51.6	79.99
2_4	128.6	162.048
2_5	80.72	172.16
3_1	60.58	92.62
3_2	140.02	206.56
3_3	123	231.64
3_4	154.43	159.78
Fig 7f		Control								NButGT
	sample	1_1	1_2	2_1	2_2	2_3	3_1	3_2	3_3	1_1	1_2	2_1	2_2	2_3	3_1	3_2	3_3
	St. 2Pyr-Mal	15.24	14.032	12.7	18.8	22.84	33.92	31.08	32.42	13.8	16.64	16.6	30.1	18.08	25.56	59.68	33.12
	CCCP	35.4	48.32	80.08	92.4	55.68	33.72	52.68	83.5	63.7	58.06	99	176.88	86.58	92.86	71.7	107.86
Fig 7g	CCCP control	CCCP NButGT
1_1	35.4	63.7
1_2	48.32	58.06
2_1	80.08	99
2_2	92.4	176.88
2_3	55.68	86.58
3_1	33.72	92.86
3_2	52.68	71.7
3_3	83.5	107.86
		Control								NButGT
Fig 7h	sample	1_1	1_2	2_1	2_2	2_3	3_1	3_2	3_3	1_1	1_2	2_1	2_2	2_3	3_1	3_2	3_3
	St. 2 Succ-Rot	32.446	17.856	21.146	13.418	53.588	40.564	46.786	68.402	32.27	30.176	8.542	30.418	35.452	64.726	45.056	80.534
	ADP	43.346	20.518	45.046	74.918	78.548	107.584	89.046	135.562	49.01	48.356	22.894	99.438	61.412	140.526	91.476	177.574
		Control						NButGT
Fig 7i-j	sample	1	2	3	4	5	6	1	2	3	4	5	6
	CI	8.81486	5.82018	7.70555	9.82738	4.35106	4.17044	19.2099	10.4375	10.7551	12.8516	5.61649	4.65022
	CII	21.3519	21.38	21.904	24.3147	47.5757	26.3	21.7414	26.2777	21.1196	23.2538	52.2416	30.4617
	CIV	69.5432	68.2899	78.8164	91.1688	33.091	46.0592	102.759	82.582	66.2677	88.4357	35.6408	36.7334
	CS	15.4076	11.3787	15.8341	16.1762	24.5609	28.3953	30.388	17.6135	12.9091	21.4779	22.2348	18.5086
Figure 8c		Control									NButGT
	sample	1_1	2_1	3_1	4_1	4_2	5_1	5_2	6_1		1_1	2_1	3_1	4_1	4_2	5_1	5_2	6_1
	Pyr-Mal	15.64	58.32	61.8	33.62	36.1	20.58	46.58	40.84		12.12	20.98	31.4	26.78	30.56	14.94	22.78	32.18
	Succinate	53.94	73.76	121.2	71.68	82.48	112.02	77.68	319.82		85.66	116.06	170.2	103.92	66.92	100.02	97.32	313.82
	CCCP 0.2 µM	26.1	75.4	76.2	45.12	50.76	45.1	64.02	63.5		41.08	40.98	56.6	41.3	47.16	15.02	23.08	41.24
	CCCP 0.4 µM	19.96	75.8	78	47.24	50.72	43.4	70.1	63.6		18.66	30.46	55	42.02	54.22	14.32	22.4	38.34
	CCCP 0.6 µM	17.68	77.2	82.4	48.7	50.72	40.88	76.2	62.2		12.68	26.42	57.2	42.36	51.26	13.72	15.92	55.4
	CCCP 0.8 µM	14.78	80.8	86.6	52.8	50.48	37.26	78.62	21.82		9.44	30.82	56.2	44.72	55.02	13.42	15.76
	CCCP 1.0 µM		85.2	86	51.4	50.22	25.26	79.4				27.34	56.6	45.7	54.12	13.62	15.54
	Ant-A	65.06	268.1	195.4	171.8	163.66	136.6	171.54	136.8		59.12	136.28	122	121.1	184.6	73.86	97	121.56
Figure 8d		Control									NButGT									Control - no Ca2+		NButGT - no Ca2+
	time	1	2	3	4	5	6	7	8		1	2	3	4	5	6	7	8		1	2	1	2
	0	101	100	99	101	97	100	99	100		99	101	99	101	99	99	98	99		97	100	100	100
	30	99	100	101	99	97	98	99	99		101	99	101	99	99	99	98	98		100	100	100	99
	60	99	97	98	98	98	98	99	99		100	100	98	99	98	100	98	98		100	100	100	99
	90	100	97	100	98	98	97	99	99		99	100	99	99	99	99	97	98		99	101	100	100
	120	100	98	99	98	98	97	99	99		99	100	99	98	99	101	99	100		99	100	100	100
	150	99	97	100	97	100	98	100	100		98	99	100	98	99	100	100	101		99	101	100	100
	180	99	96	99	97	100	98	100	99		99	98	100	98	98	99	100	100		99	100	100	100
	210	99	97	98	97	101	98	100	99		99	99	100	98	100	99	98	98		99	101	100	99
	240	100	97	100	97	100	97	100	100		100	98	100	98	100	99	98	100		99	100	100	99
	270	99	96	99	99	100	98	100	100		99	98	99	98	100	100	98	100		99	100	100	99
	300	99	96	99	98	100	98	100	101		100	98	100	98	100	99	98	100		100	100	100	99
	330	100	98	99	98	101	98	100	101		99	98	99	98	100	100	99	100		99	99	100	99
	360	100	97	98	100	101	97	102	101		100	99	99	98	99	100	100	100		99	100	100	99
	390	99	97	98	98	101	97	101	100		100	99	99	99	99	100	100	99		99	99	99	99
	420	100	96	98	98	101	97	101	100		101	100	100	98	99	100	100	99		99	99	100	99
	450	99	96	98	98	102	98	101	101		101	99	101	98	100	101	100	98		99	99	100	99
	480	99	96	98	98	101	99	101	101		101	99	101	98	99	100	100	98		99	100	100	99
	510	99	95	98	99	101	99	100	100		101	99	100	97	99	100	100	98		99	99	100	99
	540	100	95	98	99	100	100	101	101		101	99	100	99	99	100	100	98		99	99	100	99
	570	99	95	98	99	99	100	102	102		100	99	99	99	98	101	99	97		99	99	100	99
	600	100	94	97	98	100	99	100	102		100	99	98	98	98	101	99	97		99	99	100	99
	630	99	95	97	98	99	99	99	102		101	99	98	98	98	101	99	95		99	99	100	98
	660	100	94	96	98	99	100	99	101		101	99	98	97	98	101	99	95		99	99	100	99
	690	99	95	98	97	99	99	98	101		100	99	98	96	97	102	99	95		99	99	100	99
	720	99	94	96	97	99	99	99	100		101	99	98	96	97	101	97	95		100	99	100	99
	750	99	94	96	96	99	100	98	100		100	100	97	96	97	101	98	95		99	99	100	99
	780	99	93	96	95	98	99	99	100		101	99	96	95	97	101	98	94		99	99	100	98
	810	98	93	96	95	98	99	98	100		100	100	96	95	96	101	97	93		99	99	100	98
	840	99	93	96	95	98	98	97	101		101	99	96	95	96	101	98	94		99	99	100	98
	870	98	93	96	94	97	99	98	100		101	99	95	94	97	101	98	93		99	99	99	99
	900	97	91	96	93	98	98	98	100		100	100	95	93	95	101	97	94		99	99	99	99
	930	96	91	97	93	97	98	97	99		100	100	94	92	95	101	97	93		99	99	99	99
	960	96	92	95	93	97	98	98	99		100	99	94	92	95	101	96	93		99	99	99	99
	990	95	91	95	93	97	97	97	99		100	99	93	92	95	101	97	93		99	99	99	99
	1020	95	91	93	92	97	99	97	98		101	98	93	91	95	101	96	92		99	99	99	99
	1050	96	91	95	92	96	98	97	98		102	98	94	91	94	100	97	92		99	99	99	99
	1080	95	90	94	92	96	97	96	97		101	99	92	91	94	100	97	91		99	99	99	99
	1110	95	90	94	91	96	99	96	98		101	98	93	90	94	100	96	91		99	99	99	99
	1140	95	90	94	91	96	98	96	98		101	97	91	90	94	99	95	91		99	99	99	99
	1170	94	90	93	91	96	97	95	97		101	97	92	90	94	99	95	91		99	99	99	98
	1200	95	89	93	91	95	97	95	97		101	96	92	89	93	98	95	91		99	99	99	99
	1230	94	89	93	91	95	97	95	96		100	97	92	89	94	98	95	91		99	99	99	98
	1260	94	89	93	90	94	97	94	97		101	96	91	89	93	98	95	91		99	98	99	98
	1290	94	90	92	91	94	96	94	96		100	95	92	89	93	98	95	91		99	99	99	98
	1320	94	89	93	90	94	97	94	95		99	95	93	89	93	98	94	91		99	99	99	98
	1350	94	89	92	90	93	96	94	95		99	95	91	88	93	97	94	91		99	98	99	98
	1380	94	89	92	89	93	95	93	95		100	95	91	88	92	97	92	90		99	99	99	98
	1410	93	89	92	90	93	96	94	95		99	94	90	88	92	97	93	90		99	98	99	98
	1440	94	89	92	90	93	95	94	95		99	94	90	88	92	96	94	90		99	99	99	99
	1470	94	89	92	89	93	95	93	95		98	94	90	88	92	96	92	89		99	98	99	98
	1500	94	89	92	89	93	94	92	95		98	94	89	87	92	96	92	90		99	98	99	98
	1530	93	89	92	89	93	93	92	94		98	93	89	87	90	96	92	90		99	98	99	98
	1560	93	87	92	89	93	94	92	95		97	93	89	87	91	95	92	89		99	99	99	98
	1590	93	87	91	89	92	93	93	95		97	93	89	87	91	95	92	89		99	99	99	98
	1620	94	88	92	89	92	94	92	95		97	93	89	87	92	95	93	89		99	99	99	99
	1650	94	88	91	88	92	92	91	95		96	92	89	87	90	95	91	89		99	99	99	98
	1680	93	87	91	88	92	93	92	94		96	92	89	86	91	94	92	89		98	99	98	98
	1710	93	87	91	88	92	93	92	93		96	92	89	86	91	95	92	88		98	99	98	98
	1740	93	87	90	88	92	93	92	94		96	92	89	86	90	94	92	89		99	99	98	98
	1770	92	87	90	88	92	92	91	93		96	92	89	86	90	94	91	89		98	98	98	98
	1800	93	87	91	88	92	93	91	93		95	92	89	86	90	94	91	89		99	98	98	98
	1830	92	87	90	89	92	92	91	93		95	91	89	86	90	93	90	89		98	99	98	98
	1860	92	87	90	88	91	92	91	93		95	91	89	86	90	93	91	89		98	98	98	98
	1890	92	87	90	88	91	92	90	93		95	91	89	86	89	93	91	89		98	99	98	98
	1920	92	86	90	88	91	92	91	93		94	91	89	85	89	93	91	88		98	99	98	98
	1950	92	86	90	87	91	91	90	92		94	91	88	85	90	92	91	88		98	98	98	98
	1980	91	87	91	88	90	91	91	92		94	92	89	85	90	92	91	88		98	98	98	98
	2010	92	86	89	87	91	91	90	92		94	92	88	84	90	92	91	88		99	98	98	98
	2040	91	87	88	87	91	90	90	92		93	92	88	85	90	92	91	88		98	98	98	98
	2070	91	87	90	87	90	91	90	92		93	91	88	85	89	92	91	88		98	99	98	98
	2100	91	87	90	87	90	91	90	91		93	91	88	84	89	91	91	89		98	98	98	97
	2130	91	87	89	87	89	91	90	91		93	91	88	84	89	91	90	88		98	98	97	97
	2160	91	88	89	87	90	90	90	92		93	90	88	83	89	92	90	88		98	98	98	98
	2190	91	86	90	87	90	90	90	91		93	91	88	84	89	91	90	88		98	98	98	97
	2220	91	86	89	87	89	91	90	91		93	90	88	83	89	91	90	88		99	98	98	97
	2250	91	86	89	87	90	90	90	91		93	89	89	84	89	91	90	89		98	98	97	97
	2280	91	86	89	86	89	90	89	92		93	90	88	83	88	91	90	88		98	98	98	98
	2310	92	86	89	87	89	90	89	91		93	90	87	83	89	90	89	88		98	98	98	97
	2340	91	86	89	87	89	90	89	91		92	89	87	83	89	90	89	87		98	98	98	97
	2370	91	86	89	86	90	89	89	90		92	90	88	83	88	90	90	88		97	98	98	97
	2400	91	86	89	86	89	90	90	91		91	90	87	82	89	89	89	88		98	98	97	98
	2430	91	87	89	87	89	90	89	90		91	90	88	83	88	89	89	87		98	98	98	97
	2460	91	87	89	87	89	89	89	90		91	90	89	83	88	89	89	87		98	98	98	97
	2490	92	87	90	86	89	89	89	91		92	90	88	82	88	88	89	87		98	98	97	97
	2520	91	87	89	87	88	89	89	90		91	89	87	82	87	88	89	87		98	98	97	97
	2550	90	87	89	86	88	89	88	90		91	90	89	82	87	87	88	86		98	98	97	97
	2580	90	87	89	86	88	89	88	90		90	89	88	82	88	88	89	87		98	97	97	97
	2610	91	86	89	87	88	89	88	90		90	90	88	82	87	87	90	86		98	98	97	97
	2640	91	86	89	86	88	88	89	89		91	89	89	82	88	87	89	86		98	98	97	97
	2670	91	87	88	87	87	88	88	90		91	89	87	82	87	87	88	87		97	97	97	97
	2700	90	87	89	85	88	88	88	89		90	89	87	82	87	86	88	86		98	98	97	97
	2730	91	86	88	86	88	88	88	89		90	89	88	82	86	86	88	86		98	98	97	97
	2760	90	86	88	85	88	88	88	89		90	89	87	82	87	86	88	85		98	97	97	97
	2790	90	86	88	85	88	88	88	89		89	89	86	83	86	86	88	86		98	98	97	97
	2820	90	85	88	85	88	88	88	89		89	89	86	82	86	85	88	87		97	97	97	97
	2850	90	86	88	85	88	87	88	90		89	89	86	82	86	86	88	86		97	98	97	97
	2880	91	86	88	86	88	88	88	89		89	88	87	82	86	85	88	87		98	98	97	97
	2910	90	86	89	86	88	88	88	89		89	88	88	82	86	85	88	86		97	97	97	97
	2940	91	85	88	86	88	88	88	89		89	89	86	82	86	85	88	86		97	97	97	97
	2970	90	85	88	86	88	88	89	89		90	88	88	82	87	86	88	86		98	98	97	97
	3000	90	85	88	86	87	87	87	88		89	88	86	81	86	86	88	86		98	98	97	97
	3030	89	85	89	86	88	87	88	89		89	88	86	82	87	85	87	86		98	98	97	97
	3060	89	85	88	86	87	87	88	89		89	87	86	82	86	86	88	86		98	97	97	97
	3090	89	85	88	86	88	88	88	89		89	87	86	82	86	85	87	87		97	97	97	97
	3120	89	85	88	86	88	87	88	89		89	87	86	82	86	85	87	86		97	97	97	97
	3150	89	85	88	86	87	87	87	89		89	87	86	82	86	85	87	86		98	97	97	97
	3180	89	84	88	85	87	87	88	89		88	87	86	82	86	85	87	86		97	97	96	97
	3210	89	85	88	85	87	87	88	88		89	87	86	82	86	85	86	85		98	97	97	97
	3240	89	84	88	85	87	87	88	88		89	87	86	81	86	85	86	85		98	98	97	97
	3270	89	84	88	85	87	87	88	89		89	87	85	82	85	86	87	85		97	97	97	97
	3300	89	84	88	85	87	87	87	88		88	87	85	82	86	85	87	85		97	97	96	97
	3330	89	84	88	85	87	86	87	89		88	87	85	82	86	85	86	85		97	97	96	97
	3360	89	84	89	85	87	86	88	89		88	87	85	82	85	85	87	85		97	98	96	97
	3390	88	84	89	85	87	86	87	88		88	86	85	82	85	85	86	85		97	97	96	97
	3420	88	84	88	85	87	86	87	88		87	86	85	81	85	85	86	86		97	97	96	97
	3450	88	84	89	85	87	86	87	88		88	86	85	81	85	84	86	85		97	97	97	97
	3480	88	84	88	85	87	86	87	87		88	86	85	81	85	85	86	85		97	97	96	97
	3510	88	84	88	85	86	86	86	88		87	86	85	81	85	84	86	84		97	97	96	97
	3540	88	84	89	85	87	85	87	87		87	86	85	81	84	85	86	85		97	97	96	97
	3570	88	84	88	85	86	86	87	86		87	86	85	81	85	84	86	85		97	97	96	97
	3600	88	83	88	85	86	85	86	87		87	86	85	81	85	84	86	86		97	97	96	97
	3630	88	84	89	85	86	85	87	87		87	86	85	81	84	84	85	84		97	97	96	97
	3660	88	84	88	85	86	86	87	86		87	86	85	81	84	85	86	85		97	97	96	97
	3690	87	84	89	85	86	85	86	87		87	85	85	81	85	84	86	85		97	97	96	97
	3720	88	83	88	85	85	84	86	87		87	86	85	81	84	84	85	84		97	97	96	97
	3750	87	83	88	85	86	85	86	86		87	86	84	81	84	84	86	85		97	97	96	97
	3780	87	83	88	84	86	86	86	87		86	85	85	81	84	84	86	85		97	97	96	97
	3810	87	84	88	85	86	85	86	87		87	85	84	81	84	84	85	84		97	97	96	97
	3840	88	84	88	85	86	84	86	86		87	86	85	81	84	84	85	84		97	97	96	97
	3870	87	84	88	84	85	84	86	86		86	85	85	81	84	84	85	84		97	97	96	97
	3900	87	83	88	84	86	85	86	86		87	85	85	80	84	84	85	84		97	97	96	97
	3930	87	83	88	85	86	85	85	86		86	86	85	81	83	84	85	85		97	96	96	96
	3960	87	84	89	84	85	85	86	86		86	86	86	81	84	83	85	84		97	97	96	97
	3990	87	83	88	84	85	85	85	86		86	85	85	81	84	84	85	85		96	97	96	97
	4020	88	83	89	84	85	84	86	86		87	86	85	81	84	84	84	83		97	97	96	96
	4050	87	84	89	84	85	84	86	86		86	85	85	81	83	84	85	84		97	96	96	96
	4080	87	83	88	84	86	84	86	86		87	85	85	81	84	83	85	84		97	97	96	96
	4110	87	83	88	84	85	85	85	86		87	86	85	81	84	83	84	84		97	97	96	97
	4140	87	83	88	84	85	84	85	86		86	85	84	80	84	83	85	84		97	96	96	97
	4170	87	83	88	84	85	85	85	86		86	85	84	81	84	84	85	84		97	97	96	97
	4200	87	83	88	84	85	84	85	86		86	85	84	81	83	83	84	84		96	97	96	96
	4230	87	83	88	84	86	85	85	86		86	85	84	81	84	83	85	84		97	97	96	96
	4260	86	83	89	85	85	85	86	86		86	85	85	81	83	84	84	85		97	97	96	97
	4290	86	83	88	84	84	84	85	86		86	85	84	81	83	83	84	84		96	97	96	96
	4320	86	83	88	84	85	85	85	86		85	85	84	81	83	83	85	85		97	97	96	97
	4350	87	83	89	84	85	84	85	86		86	85	86	81	83	83	84	84		97	96	95	96
	4380	86	83	88	84	85	84	85	86		86	85	84	81	83	83	84	84		97	97	96	96
	4410	86	83	88	84	85	84	85	85		86	85	84	81	83	83	84	84		97	97	96	96
	4440	86	83	89	84	85	84	86	86		86	85	84	81	83	84	85	84		96	97	96	97
	4470	86	83	88	84	85	84	85	86		87	84	84	81	83	83	84	84		97	96	96	96
	4500	86	84	89	84	85	84	86	86		85	84	84	81	84	83	84	84		97	97	96	97
	4530	86	83	88	84	85	84	85	86		86	84	84	81	83	83	83	84		97	96	95	97
	4560	86	83	88	84	84	84	85	85		85	85	84	81	83	83	84	84		97	97	95	97
	4590	86	83	88	84	85	84	86	86		85	84	84	81	83	83	84	84		96	97	95	97
